# Supplementary material for: Feasibility and usability of a digital health technology system to monitor mobility and assess medication adherence in mild-to-moderate Parkinson's disease
Source: Front Neurol. 2023 Mar 15;14:1111260. doi: 10.3389/fneur.2023.1111260 (PMC10050691; doi:10.3389/fneur.2023.1111260)
Supplement: Supplementary file 3 [file Data_Sheet_3.xlsx]

## Sheet: Sheet1
	Theme	Sub-themes	Device	Quotes (Patients' ID)
	Feasibility	Technical comments	Inertial Measurement Unit (Axivity AX6)	N/A
			Smartwatch	"Buzz not distinct particularly if hard of hearing."
				"Couldn't get the watch to work properly. Eventually it stopped vibrating."
				"Couldn't hear or feel vibrations."
				"Notifications were sometimes late."
				"The timer on the watch only sometimes showed the reminder to take medication"
				"Never worked to alert me when to take my pills so had to register all doses over 7 days manually."
				"Vibration alarm stopped working after first day."
				"No problems […] notification would be just after the hour"
				"Reminder on watch could be up to 12 minutes late."
				"Device failed to provide an alarm after day 1."
				"Did not vibrate to prompt me for my med so following discussion with Name of Researcher I input times I took med manually."
				"No problems with the watch, but the software seemed to cause problems of late alarms"
				"Did not work"
			Smartphone	N/A
			Wearable technology system overall	"Only OK given smartwatch non-functional"
				"Least succesful was the smartwatch."
				"Since watch was not working properly I could not be sure it was recording accurately"
				"Just software problems"
		Non technical comments	Inertial Measurement Unit (Axivity AX6)	"No problems"
				"All good"
			Smartwatch	"No problems"
			Smartphone	"It did the job"
				"No problems"
				"All good"
				"It worked fine"
			Wearable technology system overall	"All good"
				"Apart from watch, fine"
	Acceptability	Appearance	Inertial Measurement Unit (Axivity AX6)	N/A
			Smartwatch	"Bulky"
				"Looks good"
				"Nice looking"
				"Quite bulky"
				"Too large for my wrist. Band material too bulky. Too bulky overall."
				"Quite large and bulky for small wrists."
				"Very bulky"
				"Clear screen"
				"The smartwatch was great & it looked very nice on my wrist too!"
			Smartphone	"A bit bulky to carry around"
				"Rather bulky"
				"A bit bulky"
				"Too big for my handbag"
				"Bulky/Heavy"
				"Too big to go in my pocket"
				"Bulky"
				"Too big"
				"A big phone but ok"
			Wearable technology system overall	"Would be a very helpful piece of technology if watch was smaller."
		Perception of the device	Inertial Measurement Unit (Axivity AX6)	"It's waterproof"
			Smartwatch	"Handy"
				"Liked the reminder to take the medication"
				"Seemed like a good idea as I regularly need an alarm reminder. I like the theory. Have invested in my own vibrating alarm watch"
				"No problems just made me realise my meds ran out sooner before next dose"
			Smartphone	"Didn't feel any benefit from this device. A nuisance."
			Wearable technology system overall	"Great to monitor people"
				"Good system, ideal for its use"
				"Pretty good experience overall"
				"Would be more positive, if it had all worked"
		Routine	Inertial Measurement Unit (Axivity AX6)	"Small enough to fit into the small of my back without interfering with my day to day activities especially as it is waterpoof."
				"Once in place it could be forgotten. Even managed 3 pilates classes wearing it."
				"Ok - not noticeable"
				"No problem sleeping. Kept it on all week."
				"Small device - quickly forgot it was there."
				"The vast majority of the time I was unaware of its presence."
				"Had reservations before wearing it. However, after it was fitted, I soon forgot about it, and it was no trouble."
				"Axivity monitor is small and did not bother me at all."
			Smartwatch	"When working full time it was annoying having to keep setting the watch"
			Smartphone	"Ok - I forgot to take it with me twice"
				"I did not need to do anything with the phone other than have it with me all the time"
				"Having to remember to have it with me all the time was annoying"
				"Most people carry a phone these days, so no problem for me."
			Wearable technology system overall	"Didn't interfere with daily life too much."
				"Quite easy to live with despite minor snags"
				"Had little impact on day to day activities."
		Wearability	Inertial Measurement Unit (Axivity AX6)	"Somewhat uncomfortable when sitting back on a sofa or chair. […] when sitting back was pretty unobstructive"
				"No discomfort at all"
				"Unobstrusive and comfortable"
				"Not too bad. Uncomfortable sitting in a car. Bit uncomfortable when exercising on back"
				"Adhesive patches occasionally irritated."
			"	"The gel pad didn't last very long when exposed to water (shower/bath) - melted + leaked out from between skin + device."
				"Had a skin reaction […] Irritating"
				"Small & almost undetactable"
				"Occasional itching"
				"Small unobstrusive"
				"Sometimes uncomfortable when sitting at work"
				"Small and didn't know it was on my back"
				"Hardly noticed it at all. Unobstructive"
			Smartwatch	"Ok to wear"
				"Least comfortable"
				"Not heavy"
				"I have small wrists and found the watch a bit big for me."
			Smartphone	"Quite heavy"
				"Ok but a bit on the heavy side"
				"Too big + heavy"
			Wearable technology system overall	"Wearable for a week"
				"No problems wearing it"
	Usability	Ease of use	Inertial Measurement Unit (Axivity AX6)	"Difficult and ackward to attach"
				"Fixed day 1 & remained in place without removing protective hypafix"
				"No maintenance! Okay in shower."
				"Easy to wear."
				"I had to reapply it twice during the 7 days trial"
				"Quite easy to put on."
			Smartwatch	"Easy to get confused"
				"Over complicated. Better to keep a diary"
				"Relatively easy to use, […] clock face was a decent size"
				"Difficult to fasten and unfasten. Least user friendly. No indication it had registered the taking of medication. Clear readable face. Easy to recharge. A smaller face would help."
				"Got confused"
				"Simple to use"
			Smartphone	"Easy to carry + recharge"
			Wearable technology system overall	"No problem in its use"
				"Found procedure to be easy"
		Disease specific	Inertial Measurement Unit (Axivity AX6)	"I couldn't reach/manage myself + my tremor in my hand didn't help"
			Smartwatch	"With a tremor it is too easy to press the wrong button."
			Smartphone	N/A
			Wearable technology system overall	N/A
		External support	Inertial Measurement Unit (Axivity AX6)	"Method of fixing to body could not be carried out by yourself"
				"Each time I showered I needed help to reapply it as I couldn't reach/manage myself"
				"A little tricky to attach without help."
				"Really needed help in using adhesive pads + gauze"
			Smartwatch	N/A
			Smartphone	N/A
			Wearable technology system overall	N/A
